# Supplementary material for: Long-term changes in the refractive effect of a toric intraocular lens on astigmatism correction
Source: Graefes Arch Clin Exp Ophthalmol. 2021 Sep 8;260(2):509–19. doi: 10.1007/s00417-021-05406-7 (PMC8786790; doi:10.1007/s00417-021-05406-7)
Supplement: Supplementary file 1 — Supplementary file1 (XLSX 54 kb) [file 417_2021_5406_MOESM1_ESM.xlsx]

## Sheet: Long-term toric effect
No.	ID	F_M	L_R	Baseline Age	Birthday	Preoperative examination date	Surgery date	Baseline	examination date after 5year	Surgery date - Baseline(Month)	Baseline-After 5year(Year)	(Preop) Spherical	(Baseline)Spherical	(After 5year)Spherical	(Preop)Total corneal astigmatism	(Baseline)Total corneal astigmatism	(After 5year)Total corneal astigmatism	(Preop)The spherical equivalent	(Baseline)The spherical equivalent	(After 5year)The spherical equivalent	(Preop)Kerato	(Baseline)Kerato	(After 5year)Kerato	(Baseline)Corneal Astigmatism Rx	(Baseline)Corneal Astigmatism Ry	(Baseline)Manifest Refractive Astigmatism Rx	(Baseline)Manifest Refractive Astigmatism Ry	(Baseline)Ocular Internal Astigmatism Rx	(Baseline)Ocular Internal Astigmatism Ry	(After 5year)Corneal Astigmatism Rx	(After 5year)Corneal Astigmatism Ry	(After 5year)Manifest Refractive Astigmatism Rx	(After 5year)Manifest Refractive Astigmatism Ry	(After 5year)Ocular Internal Astigmatism Rx	(After 5year)Ocular Internal Astigmatism Ry	(Preop)Uncorrected visual acuity	(Baseline)Uncorrected visual acuity	(After 5year)Uncorrected visual acuity	(Preop)Corrected visual acuity	(Baseline)Corrected visual acuity	(After 5year)Corrected visual acuity	(Preop)log uncorrected visual acuity	(Baseline)log uncorrected visual acuity	(After 5year)log uncorrected visual acuity	(Preop)log corrected visual acuity	(Baseline)log corrected visual acuity	(After 5year)log corrected visual acuity	Axial length	Anterior chamber depth
1	103351	F	R	68	1942-07-15	2009-11-17	2009-11-17	2010-02-16	2019-10-24	3	10	3	1.25	2.05	4.5	1.75	2.74	0.75	0.375	0.68	3	1	0.91	0.3597	-0.3473	-0.6703	-0.5624	-1.03	-0.2151	-0.3161	-0.3273	-1.3625	-0.1432	-1.0464	0.1841	0.05	0.5	0.3	0.2	0.8	0.7	1.30103	0.30103	0.522879	0.69897	0.09691	0.154902	21.39
2	200782	F	L	59	1950-10-07	2009-11-17	2009-11-19	2010-02-24	2019-11-26	3	10	-7	-0.25	-0.41	2.25	1	1.54	-8.125	-0.75	-1.18	3.5	3.25	3.55	1.4073	0.8125	0.4415	0.2347	-0.9658	-0.5778	1.3597	1.1409	0.7695	0.0269	-0.5902	-1.1141	0.06	0.8	0.7	0.3	1	1	1.22185	0.09691	0.154902	0.522879	0	0	24.8
3	164477	F	R	59	1950-12-06	2009-11-25	2009-11-25	2010-02-23	2019-10-15	3	10	-3.25	-1	-2.23	1.5	0.5	0.36	-4	-1.25	-2.41	2	2	0.93	0.9781	-0.2079	0.2426	0.0605	-0.7356	0.2684	0.437	-0.159	-0.1492	0.1007	-0.5862	0.2597	0.06	0.7	0.1	0.4	1	0.9	1.22185	0.154902	1	0.39794	0	0.0457575	25.92
4	200779	F	R	70	1940-05-21	2009-10-22	2009-11-30	2010-02-01	2018-04-16	2	8	-1.25	-1	-1.65	4.75	0.25	0.45	-3.625	-1.125	-1.875	4.25	2.75	3.1	1.345	-0.2859	0.0345	-0.1202	-1.3105	0.1657	1.5265	-0.2692	0.0843	-0.2086	-1.4422	0.0605	0.05	0.6	0.4	0.1	0.9	0.7	1.30103	0.221849	0.39794	1	0.0457575	0.154902	23.25
6	189145	F	L	66	1944-03-23	2009-12-24	2009-12-24	2010-03-24	2019-06-03	3	9	-9.25	0	3.66	1	0.25	0.32	-9.75	-0.125	3.5	2	1	0.74	0.4045	-0.2939	-0.1142	0.0508	-0.5187	0.3447	0.1961	-0.3138	0.0387	-0.1552	-0.2348	0.469	0.02	1.2	0.9	0.02	1.2	0.9	1.69897	-0.0791812	0.0457575	1.69897	-0.0791812	0.0457575	22.77
7	195593	M	R	60	1950-10-01	2010-01-18	2010-01-19	2010-05-19	2020-03-19	4	10	-8	1	0	1	2.5	0.25	-8.5	-0.25	-0.125	1.25	2	1.75	0.9613	0.2756	1.231	0.2171	0.2697	-0.0586	0.8222	0.2993	0.0899	-0.0868	-0.7323	-0.3861	0.03	1	1.2	0.8	1.2	1.2	1.52288	0	-0.0791812	0.09691	-0.0791812	-0.0791812	26.82
8	68324	F	R	65	1945-04-12	2010-01-28	2010-01-28	2010-06-12	2019-10-21	4	9	0	-0.75	-0.61	2	1	1.23	-1	-1.25	-1.225	2	1	0.58	0.4045	0.2939	-0.4951	-0.0696	-0.8996	-0.3635	0.1705	0.2346	-0.5912	-0.1695	-0.7616	-0.4041	0.1	0.6	0.4	0.3	1	1	1	0.221849	0.39794	0.522879	0	0	23.58
9	199819	F	L	72	1938-03-22	2009-09-02	2010-01-29	2010-04-26	2017-11-07	3	8	0.25	1.25	-0.56	1	2.75	1.62	-0.25	-0.125	-1.37	1.5	1	1.3	0.4988	0.0349	-1.3616	-0.1914	-1.8604	-0.2262	0.6401	-0.1129	-0.7015	-0.405	-1.3416	-0.2921	0.4	0.5	0.3	0.6	0.8	0.8	0.39794	0.30103	0.522879	0.221849	0.09691	0.09691	23.33
10	200814	F	L	56	1954-10-31	2010-02-04	2010-02-04	2010-05-18	2019-02-02	3	9	0.25	0.25	0.26	1.5	1	1.57	-0.5	-0.25	-0.525	1.5	1.5	1.39	0.7495	-0.0262	0.2034	-0.4568	-0.5462	-0.4306	0.6844	-0.1207	0.1899	-0.7617	-0.4945	-0.641	0.06	0.6	0.7	0.1	1	1.2	1.22185	0.221849	0.154902	1	0	-0.0791812	24.74
11	203850	F	L	63	1947-03-16	2010-04-16	2010-04-16	2010-08-08	2017-07-28	4	7	-1.25	0.25	0.35	1.5	1	1.16	-2	-0.25	-0.23	1.75	1.5	1.51	0.6218	-0.4194	-0.4494	-0.2192	-1.0712	0.2002	0.5949	-0.4648	-0.3728	-0.4443	-0.9678	0.0205	0.1	0.7	0.7	0.3	1	1	1	0.154902	0.154902	0.522879	0	0	24
12	202277	F	R	71	1939-07-24	2010-04-19	2010-04-20	2010-07-16	2018-01-16	3	8	-2.5	-1.25	-1.13	3	0	0.74	-4	-1.25	-1.5	3.12	2.75	2	1.2561	0.5593	0	0	-1.2561	-0.5593	0.2419	0.9703	0.2662	0.257	0.0242	-0.7133	0.08	0.7	0.5	0.4	1	0.9	1.09691	0.154902	0.30103	0.39794	0	0.0457575	23.36
13	158513	F	L	48	1962-09-09	2010-05-31	2010-06-14	2010-09-22	2017-09-02	3	7	-16.25	-0.25	0.66	1.5	0.75	1.09	-17	-0.625	0.115	1.75	2.25	0.71	1.0699	0.3476	0.3109	0.2097	-0.759	-0.1379	0.2554	0.2466	-0.4518	-0.3048	-0.7072	-0.5514	0.01	0.9	0.8	0.4	1	1	2	0.0457575	0.09691	0.39794	0	0	29
14	205346	F	L	58	1952-11-28	2010-07-05	2010-07-06	2010-08-31	2018-07-13	2	8	-19	-1	-1.72	2.5	0.75	1.17	-20.25	-1.375	-2.305	1.75	2	2.15	0.9511	-0.309	0.3426	-0.1525	-0.6085	0.1565	0.9492	-0.5047	0.1216	-0.5722	-0.8275	-0.0675	0.01	0.7	0.3	0.08	1	1	2	0.154902	0.522879	1.09691	0	0	28.16
15	157752	M	L	67	1943-09-12	2009-06-08	2010-08-10	2010-10-12	2015-10-05	2	5	-4.25	-1	0	1.75	0	0.5	-5.125	-1	-0.25	2	1.75	1.25	0.8322	-0.2704	0	0	-0.8322	0.2704	0.4788	-0.4017	-0.1737	-0.1798	-0.3051	0.5816	0.03	1.2	0.9	0.5	1.2	1	1.52288	-0.0791812	0.0457575	0.30103	-0.0791812	0	26.8	3.98
16	206483	M	R	67	1943-10-26	2010-08-12	2010-08-16	2010-10-26	2018-01-16	2	7	0	0	-0.81	0.75	0.5	0.2	-0.375	-0.25	-0.91	2	0.75	1.87	0.3311	-0.1761	0.0773	-0.2378	-0.2539	-0.0617	0.6256	0.6948	0.0242	0.097	-0.6014	-0.5978	0.3	0.5	0.6	0.5	1	1	0.522879	0.30103	0.221849	0.30103	0	0	22.77
17	207636	F	L	63	1947-09-26	2010-09-16	2010-10-12	2011-02-10	2018-08-03	4	7	-1	-1.5	-0.85	3.5	0	0.29	-2.75	-1.5	-0.995	2.75	3.25	2.72	1.4348	0.7629	0	0	-1.4348	-0.7629	1.1003	0.7994	0.04	0.1394	-1.0603	-0.66	0.06	0.7	0.8	0.3	1.2	1.2	1.22185	0.154902	0.09691	0.522879	-0.0791812	-0.0791812	24.89
18	208091	M	L	64	1947-06-18	2010-11-01	2010-11-04	2011-01-07	2017-05-24	2	6	-1.5	-0.25	-0.05	1.25	0.75	1.03	-2.125	-0.625	-0.565	2.25	2.75	1.14	1.3217	0.379	-0.3034	-0.2204	-1.6251	-0.5994	0.5669	0.0596	-0.1071	-0.5037	-0.674	-0.5633	0.06	0.7	0.7	0.4	1	0.9	1.22185	0.154902	0.154902	0.39794	0	0.0457575	23.75	3.58
19	209087	F	R	60	1951-03-20	2010-12-13	2010-12-14	2011-03-12	2016-11-14	3	6	-9.5	0	0	3.5	1	1	-11.25	-0.5	-0.5	2.75	3.75	3.5	1.7832	-0.5794	0.4755	-0.1545	-1.3077	0.4249	1.6643	-0.5408	0.4568	-0.2034	-1.2076	0.3374	0.02	1.2	0.8	0.3	1.2	1	1.69897	-0.0791812	0.09691	0.522879	-0.0791812	0	26.08	3.66
20	52249	M	R	70	1941-01-03	2010-12-24	2011-01-13	2011-04-16	2018-06-13	3	7	-6.5	-0.75	-0.88	1	0.25	0.46	-7	-0.875	-1.11	1.75	1.25	1.05	0.6216	0.0653	-0.1249	0.0044	-0.7465	-0.061	0.5094	-0.127	-0.115	-0.1992	-0.6244	-0.0722	0.03	0.8	0.6	0.6	1.2	1.2	1.52288	0.09691	0.221849	0.221849	-0.0791812	-0.0791812	26.84
21	196202	F	L	57	1954-03-08	2011-03-02	2011-03-07	2011-04-26	2019-10-16	2	8	-8	0	0.84	2.25	0.5	1.03	-9.125	-0.25	0.325	2.5	2.25	1.67	1.0916	0.2722	-0.1673	-0.1858	-1.2589	-0.4579	0.7846	0.2856	-0.3577	-0.3705	-1.1424	-0.656	0.05	1	1	0.6	1.2	1	1.30103	0	0	0.221849	-0.0791812	0	27.78	3.3
22	213231	F	R	74	1938-01-01	2011-07-05	2011-07-05	2011-08-29	2018-07-11	2	7	0.25	0	-0.57	1.5	1	1.69	-0.5	-0.5	-1.415	2.25	1.5	2.54	0.7336	-0.1559	-0.25	-0.433	-0.9836	-0.2771	1.2669	0.0886	0.587	-0.6078	-0.6799	-0.6964	0.1	0.5	0.8	0.3	1	1	1	0.30103	0.09691	0.522879	0	0	21.85	2.64
23	213679	F	L	66	1946-02-25	2011-07-19	2011-07-20	2011-10-23	2018-03-14	3	6	2.75	0.25	0.61	2	1.5	2.71	1.75	-0.5	-0.745	4.12	6	3.46	2.9982	-0.1047	0.7459	-0.0784	-2.2523	0.0263	1.6786	0.4185	1.3476	-0.1416	-0.331	-0.5602	0.08	0.5	0.4	0.4	0.7	0.7	1.09691	0.30103	0.39794	0.39794	0.154902	0.154902	21.8	3.43
24	214097	M	R	74	1937-10-14	2011-07-07	2011-08-24	2011-10-26	2020-01-28	2	8	-3.75	-0.25	-1.16	2.75	1.5	0.95	-5.125	-1	-1.635	2	1	2.45	0.2034	-0.4568	-0.5574	-0.5018	-0.7607	-0.0451	0.9104	-0.8197	-0.0497	-0.4724	-0.96	0.3473	0.06	0.7	0.6	0.7	1	1	1.22185	0.154902	0.221849	0.154902	0	0	26.5
25	217743	M	L	77	1935-02-24	2011-12-09	2012-02-03	2012-03-28	2016-09-26	2	5	-5	0	-0.25	1.25	0.5	0.75	-5.625	-0.25	-0.625	1.5	0.75	0.75	0.3109	0.2097	-0.2445	0.052	-0.5554	-0.1577	0.2955	0.2309	-0.2309	0.2955	-0.5264	0.0646	0.04	0.9	1	0.6	1	1	1.39794	0.0457575	0	0.221849	0	0	25.78	3.58
26	217862	F	R	64	1948-04-27	2012-02-01	2012-02-06	2012-05-08	2019-03-19	3	7	-5.5	0	-0.46	2.75	1	1.18	-6.875	-0.5	-1.05	2.25	1.5	1.87	0.7336	-0.1559	0.0868	-0.4924	-0.6468	-0.3365	0.9208	-0.1624	0.1427	-0.5725	-0.7781	-0.4101	0.04	1	0.9	0.5	1.2	1.2	1.39794	0	0.0457575	0.30103	-0.0791812	-0.0791812	25.76	3.91
27	218570	F	L	58	1954-08-21	2012-03-01	2012-03-02	2012-06-12	2018-05-17	3	6	-11	0.75	0.72	1.5	1	1.44	-11.75	0.25	0	1.75	1.25	1.51	0.3495	-0.5181	-0.3597	-0.3473	-0.7092	0.1708	0.5949	-0.4648	0.3156	0.6471	-0.2793	1.112	0.01	0.8	0.8	0.1	1.2	1	2	0.09691	0.09691	1	-0.0791812	0	27.26
28	89744	F	L	60	1952-04-20	2012-03-05	2012-03-05	2012-04-26	2018-05-13	2	6	-3.5	0.5	0.5	2.75	0.25	1	-4.875	0.375	0	2.75	2.25	2.5	1.1188	0.1176	-0.0174	-0.1238	-1.1014	0.0062	1.247	0.0872	-0.5	0	-1.747	-0.0872	0.06	0.9	0.5	0.3	1	0.7	1.22185	0.0457575	0.30103	0.522879	0	0.154902	26.11	3.66
29	165012	F	R	66	1946-06-22	2012-04-03	2012-04-03	2012-06-10	2018-09-27	2	6	-1.75	0.5	0.36	3.75	0.75	0.87	-3.625	0.125	-0.075	4.5	3.5	3.5	1.698	0.4234	0.3311	-0.1761	-1.3669	-0.5994	1.698	0.4234	0.1488	-0.4088	-1.5492	-0.8321	0.06	0.7	0.9	0.3	0.9	1.2	1.22185	0.154902	0.0457575	0.522879	0.0457575	-0.0791812	23.99
30	174114	M	R	67	1945-03-31	2012-04-16	2012-04-16	2012-08-01	2018-04-10	4	6	1	0.25	0	1	0.75	0.5	0.5	-0.125	-0.25	1.25	1.5	1.5	0.6622	-0.3521	-0.3714	0.0522	-1.0336	0.4043	0.7427	-0.1044	-0.2378	0.0773	-0.9805	0.1816	0.08	0.7	0.6	0.3	1	0.8	1.09691	0.154902	0.221849	0.522879	0	0.09691	23.62
31	191314	F	R	56	1956-08-27	2012-06-14	2012-06-15	2012-10-07	2018-07-28	4	6	-2	-0.5	-0.55	1.75	0.75	1.25	-2.875	-0.875	-1.175	1.75	1.25	1.64	0	-0.625	-0.241	-0.2873	-0.241	0.3377	-0.0572	-0.818	-0.4017	-0.4788	-0.3445	0.3392	0.06	0.7	0.5	0.7	1.2	1	1.22185	0.154902	0.30103	0.154902	-0.0791812	0	24.69
32	129936	M	L	59	1953-04-01	2012-06-18	2012-06-18	2012-08-15	2018-11-29	2	6	-8.75	-0.25	0.01	3	0.75	1.06	-10.25	-0.625	-0.52	2.25	2.5	2.57	1.2378	0.174	0.3693	0.0651	-0.8685	-0.1088	1.2569	0.2672	0.4394	0.2964	-0.8175	0.0292	0.02	1	1	0.5	1.2	1.2	1.69897	0	0	0.30103	-0.0791812	-0.0791812	27.01
34	105658	M	L	78	1934-06-15	2012-08-31	2012-09-18	2012-11-23	2019-05-10	2	6	2.5	-0.75	-0.98	2.75	1	1.31	1.125	-1.25	-1.635	3	2.25	3.14	1.0814	-0.3101	0.1873	-0.4636	-0.8941	-0.1535	1.4557	-0.5881	0.5018	-0.421	-0.9539	0.1671	0.1	0.6	0.6	0.3	0.8	0.9	1	0.221849	0.221849	0.522879	0.09691	0.0457575	20.91
35	223884	M	R	55	1958-03-05	2012-09-08	2012-10-12	2012-12-02	2020-06-19	2	8	0	-0.25	0	0	0.75	0.5	0	-0.625	-0.25	2.25	1.5	2.25	0.6741	-0.3288	0.078	-0.3668	-0.5961	-0.038	1.0916	-0.2722	0.197	-0.1539	-0.8946	0.1182	0.1	0.7	1	0.1	1.2	1.2	1	0.154902	0	1	-0.0791812	-0.0791812	24
36	224321	F	R	72	1941-07-15	2012-10-17	2012-10-17	2013-01-28	2019-02-22	3	6	0.5	-0.25	0.03	1	0.75	0.84	0	-0.625	-0.39	1.75	1.5	1.41	0.7482	-0.0523	-0.1987	-0.318	-0.9469	-0.2657	0.6943	0.1224	-0.3708	-0.1972	-1.0651	-0.3196	0.2	0.6	0.8	0.6	1	1	0.69897	0.221849	0.09691	0.221849	0	0	23.22
37	226946	M	L	67	1946-02-17	2013-01-24	2013-02-22	2013-04-18	2019-03-22	2	6	-4.25	-0.5	-0.55	3.5	1.25	1.42	-6	-1.125	-1.26	3	3.25	1.98	1.5067	-0.6087	0.3312	-0.53	-1.1755	0.0787	0.9876	-0.0691	0.71	0	-0.2776	0.0691	0.05	0.8	0.7	0.7	1	1	1.30103	0.09691	0.154902	0.154902	0	0	24.74	3.04
38	214721	F	R	54	1958-12-06	2013-03-04	2013-03-05	2013-04-22	2019-10-29	2	7	-7.5	0	0.3	1.75	0.25	0.43	-8.375	-0.125	0.085	1.75	1.5	1.84	0.7386	-0.1302	0.1189	-0.0386	-0.8575	0.1689	0.8999	0.1913	0.1264	0.1739	-0.7735	-0.0173	0.03	1.2	1.2	0.6	1.2	1.2	1.52288	-0.0791812	-0.0791812	0.221849	-0.0791812	-0.0791812	28.63	4.31
39	226118	F	R	65	1948-07-07	2013-03-25	2013-03-25	2013-06-08	2019-02-23	2	6	-7	-1	-0.89	2.5	0.25	0.38	-8.25	-1.125	-1.08	2.5	1.75	2.76	0.8729	0.061	-0.1231	0.0217	-0.996	-0.0393	1.3265	0.3804	0.0395	0.1858	-1.287	-0.1945	0.02	0.7	0.6	0.4	1	1	1.69897	0.154902	0.221849	0.39794	0	0	25.5	3.34
40	228744	F	R	46	1967-02-27	2013-05-08	2013-05-08	2013-07-08	2019-03-27	2	6	-3.25	-0.75	-0.24	2	1.25	0.83	-4.25	-1.375	-0.655	3	3	2.66	1.3908	-0.5619	0.6216	0.0653	-0.7692	0.6272	1.2785	-0.3666	0.4027	0.1004	-0.8758	0.467	0.08	0.6	0.6	0.3	1	0.9	1.09691	0.221849	0.221849	0.522879	0	0.0457575	22.76	3.31
41	228857	F	L	64	1949-03-18	2013-04-13	2013-05-21	2013-08-01	2019-12-04	2	6	0.5	0.25	0.53	1	0.75	0.85	0	-0.125	0.105	1.25	1.25	1.24	0.6246	0.0218	-0.3311	0.1761	-0.9557	0.1542	0.6166	-0.0648	-0.4185	-0.0738	-1.0351	-0.009	0.2	1	0.7	0.2	1.2	1.2	0.69897	0	0.154902	0.69897	-0.0791812	-0.0791812	23.56
42	227642	M	R	59	1954-04-18	2013-04-19	2013-07-05	2013-09-02	2019-04-14	2	6	-4.25	-3	-2.46	3.5	0	1.79	-6	-3	-3.355	2.75	2	2.62	0.9397	0.342	0	0	-0.9397	-0.342	1.2814	0.2724	0.8684	0.2165	-0.413	-0.0558	0.04	0.2	0.15	0.7	1.2	1.2	1.39794	0.69897	0.823909	0.154902	-0.0791812	-0.0791812	26.72	3.87
43	233074	F	R	65	1948-11-24	2013-12-02	2013-12-03	2014-02-14	2020-02-10	2	6	-17	1.5	-0.54	0.5	1.75	1.22	-17.25	0.625	-1.15	4	2.75	3.49	1.1399	-0.7689	-0.7994	0.3559	-1.9393	1.1248	1.5941	-0.7098	-0.4533	0.4082	-2.0475	1.1179	0.02	0.5	0.5	0.2	1	1.2	1.69897	0.30103	0.30103	0.69897	0	-0.0791812	26.9	3.31
44	228583	F	R	61	1953-01-17	2013-10-25	2013-12-25	2014-02-23	2019-10-29	2	6	1.5	-0.25	-0.48	3.5	2	1.81	-0.25	-1.25	-1.385	3.75	3.5	2.54	1.5987	-0.7118	-0.4067	-0.9135	-2.0054	-0.2018	1.2422	-0.264	-0.5817	-0.6933	-1.824	-0.4292	0.2	0.5	0.4	0.7	0.9	1	0.69897	0.30103	0.39794	0.154902	0.0457575	0	22.48	2.2
45	235924	F	R	71	1943-11-25	2014-03-10	2014-03-10	2014-05-20	2019-05-30	2	5	-6.75	-0.75	-0.99	1.25	0.5	0.28	-7.375	-1	-1.13	2	1.25	1.25	0.5795	-0.2341	-0.0855	-0.2349	-0.665	-0.0008	0.4645	-0.4182	-0.1399	0.0049	-0.6044	0.4231	0.05	0.7	0.6	0.8	1.2	1.2	1.30103	0.154902	0.221849	0.09691	-0.0791812	-0.0791812	24.73	3.3
46	230100	F	R	50	1964-07-01	2014-10-08	2014-10-08	2014-12-17	2020-06-15	2	5	-14	-0.75	-0.5	3.75	0.5	0.5	-15.875	-1	-0.75	3	2.25	2.25	1.0277	-0.4576	0.1737	-0.1798	-0.8541	0.2777	1.0111	-0.4932	0.1858	0.1673	-0.8254	0.6605	0.03	0.9	0.8	0.4	1.2	1.2	1.52288	0.0457575	0.09691	0.39794	-0.0791812	-0.0791812	25.54	3.69
48	92611	F	R	62	1952-08-30	2014-11-06	2014-11-07	2014-12-27	2020-03-08	2	5	-3	-5	-3.4	2.25	1.25	0.31	-4.125	-5.625	-3.555	2.5	2	1.94	0.6947	-0.7193	-0.0436	-0.6235	-0.7383	0.0959	0.9115	-0.3318	-0.1037	0.1152	-1.0152	0.4469	0.06	0.06	0.08	0.8	0.7	1	1.22185	1.22185	1.09691	0.09691	0.154902	0	23.48
49	153318	F	L	72	1943-03-05	2015-03-26	2015-03-27	2015-05-28	2020-06-04	2	5	-1	-2	-2.25	2	0.25	1	-2	-2.125	-2.75	3	2.25	3	1.1188	0.1176	-0.0386	0.1189	-1.1575	0.0013	1.4854	-0.2088	0.4997	-0.0174	-0.9857	0.1913	0.1	0.2	0.2	0.4	0.9	0.9	1	0.69897	0.69897	0.39794	0.0457575	0.0457575	24.78
50	244107	F	R	58	1957-03-14	2015-04-17	2015-04-17	2015-08-22	2020-05-15	4	5	-3.75	-0.25	-0.52	1.25	0.5	0.35	-4.375	-0.5	-0.695	1.75	1.75	1.54	0.8617	-0.1519	0.2486	-0.0261	-0.6131	0.1258	0.77	0	0.1723	-0.0304	-0.5977	-0.0304	0.08	1	0.8	0.7	1.2	1.2	1.09691	0	0.09691	0.154902	-0.0791812	-0.0791812	25.75	2.93
53	188218	F	L	67	1949-06-13	2015-12-01	2015-12-01	2016-02-14	2020-09-01	2	5	-11.75	-0.25	-0.07	4.75	1.25	0.95	-14.125	-0.875	-0.545	2.5	1.25	1.57	0.4342	-0.4496	-0.5617	0.274	-0.9959	0.7236	0.7278	-0.2941	-0.3938	0.2656	-1.1216	0.5597	0.03	0.4	0.6	0.2	0.9	0.9	1.52288	0.39794	0.221849	0.69897	0.0457575	0.0457575	25.28	3.35
55	228488	F	R	73	1942-02-28	2014-07-09	2014-07-10	2014-09-11	2019-10-01	2	5	3.5	-0.25	0.51	3.75	2.25	2.07	1.625	-1.375	-0.525	5.25	4.75	4.44	2.3736	0.0829	0.9541	0.5962	-1.4195	0.5133	2.2186	0.0775	0.8156	0.6372	-1.4031	0.5597	0.1	0.4	0.5	0.5	0.7	1	1	0.39794	0.30103	0.30103	0.154902	0	21.95	3.33
57	252384	M	R	78	1937-09-23	2015-12-24	2015-12-24	2016-03-01	2020-09-11	2	5	-11	1	0.73	3.75	1.25	2.03	-12.875	0.375	-0.285	2.75	3	3.31	1.0037	-1.1147	0.1085	-0.6155	-0.8952	0.4992	1.5119	-0.6731	0.9411	0.3802	-0.5708	1.0534	0.01	0.8	0.8	0.3	1	1	2	0.09691	0.09691	0.522879	0	0	26.73	3.29
58	213322	F	L	80	1932-08-14	2011-12-19	2011-12-20	2012-03-13	2017-06-02	3	5	0.5	0.25	0	1.5	0.5	0.25	-0.25	0	-0.125	2	1	1.75	0.4806	0.1378	-0.2318	0.0937	-0.7124	-0.0442	0.7994	0.3559	-0.1189	0.0386	-0.9182	-0.3173	0.03	1	1	0.06	1	1	1.52288	0	0	1.22185	0	0	24.72
59	207543	F	R	76	1935-04-30	2010-09-13	2010-10-01	2010-12-12	2015-12-10	2	5	1.25	-0.25	-0.5	1.5	0.75	0.75	0.5	-0.625	-0.875	1.5	1.25	1.5	0.2542	-0.571	-0.2787	-0.2509	-0.5329	0.32	0.3051	-0.6852	-0.3477	-0.1405	-0.6527	0.5447	0.1	0.5	0.2	0.3	0.7	0.7	1	0.30103	0.69897	0.522879	0.154902	0.154902	23.26
60	232090	F	R	43	1970-09-16	2013-09-19	2013-09-20	2013-11-25	2020-10-01	2	7	-10	0.25	0.25	3.5	0.5	0.5	-11.75	0	0	3.5	2.5	2.5	1.231	-0.2171	0.2494	-0.0174	-1.4804	0.2345	1.1888	-0.3863	0.2494	-0.0174	-1.4382	0.4037	0.01	1	1	0.2	1.2	1.2	2	0	0	0.69897	-0.0791812	-0.0791812	25.98	3.73
61	201040	M	L	61	1948-10-18	2009-11-12	2009-11-12	2010-01-14	2019-10-02	2	10	-0.5	0	-1	1.5	0.5	0.25	-1.25	-0.25	-1.125	1.75	1.75	1.5	0.8665	0.1218	0.2426	-0.0605	-0.6239	-0.1823	0.7277	0.1814	0.0662	-0.106	-0.6615	-0.2874	0.06	1	0.7	0.2	1.2	1.2	1.22185	0	0.154902	0.69897	-0.0791812	-0.0791812	23.69
62	160566	M	L	62	1949-07-21	2010-11-04	2010-11-22	2011-01-17	2020-10-06	2	10	-3.25	-1	-1	2	0	1	-4.25	-1	-1.5	2	2	1	0.9848	0.1736	0	0	-0.9848	-0.1736	0.4988	0.0349	-0.4973	-0.0523	-0.996	-0.0871	0.04	0.7	0.6	0.4	1.2	1.2	1.39794	0.154902	0.221849	0.39794	-0.0791812	-0.0791812	25.57	3.28
66	228488	F	R	73	1942-02-28	2014-07-09	2014-07-10	2014-09-11	2020-10-05	2	6	3.5	-0.25	0.75	3.75	2.25	2.25	1.625	-1.375	-0.375	5.25	4.75	4.75	2.3736	0.0829	0.9541	0.5962	-1.4195	0.5133	2.3736	0.0829	0.9327	0.6291	-1.4409	0.5462	0.1	0.4	0.5	0.5	0.7	1	1	0.39794	0.30103	0.30103	0.154902	0	21.95	3.33
67	160566	M	R	62	1949-07-21	2010-11-22	2010-11-24	2011-02-17	2020-10-06	3	10	-5.75	-1	-1	3.25	0.5	0.75	-7.375	-1.25	-1.375	2.25	1	1.5	-0.171	-0.4698	-0.0855	-0.2349	0.0855	0.2349	-0.3974	-0.636	-0.1987	-0.318	0.1987	0.318	0.04	0.6	0.6	0.4	1.2	1.2	1.39794	0.221849	0.221849	0.39794	-0.0791812	-0.0791812	26.02
68	252384	M	L	78	1937-09-23	2015-12-03	2015-12-03	2016-01-24	2020-08-11	2	5	-12.75	0	-0.35	4.5	1.5	1.05	-15	-0.75	-0.875	3.25	1.5	2.3	0.5395	0.521	-0.4194	0.6218	-0.9589	0.1008	0.8546	0.7695	-0.3086	0.4247	-1.1632	-0.3448	0.02	0.5	0.7	0.3	0.9	1	1.69897	0.30103	0.154902	0.522879	0.0457575	0	26.87	3.16
69	205346	F	R	58	1952-11-28	2010-07-05	2010-07-09	2010-08-31	2020-05-29	2	10	-8.5	-0.5	-0.72	3.5	1	1.56	-10.25	-1	-1.5	2.5	2.75	2.89	1.3717	-0.0959	0.5	0	-0.8717	0.0959	1.4309	-0.2011	0.7795	-0.0272	-0.6514	0.1739	0.03	0.7	0.5	0.5	1	1	1.52288	0.154902	0.30103	0.30103	0	0	25.18
70	174114	M	L	67	1945-03-31	2012-04-16	2012-04-18	2012-08-01	2017-04-10	4	5	1.25	0	-0.5	1	0.25	0.5	0.75	-0.125	-0.75	1.25	1.5	2.25	0.6622	-0.3521	-0.1123	-0.0548	-0.7746	0.2973	1.1223	-0.0785	0.2284	-0.1017	-0.8939	-0.0232	0.1	0.9	0.6	0.5	1	1	1	0.0457575	0.221849	0.30103	0	0	23.64
1	199079	F	L	78	1932-01-02	2009-08-24	2009-08-24	2009-11-09	2016-08-25	3	7	0.25	0	1.25	2.25	0.5	2	-0.875	-0.25	0.25	1.5	2.5	2.75	-0.5084	1.1419	-0.1858	0.1673	0.3226	-0.9746	-1.1124	0.8082	-0.8988	0.4384	0.2136	-0.3698	0.08	0.8	0.4	0.2	1.2	0.6	1.09691	0.09691	0.39794	0.69897	-0.0791812	0.221849	22.84
2	143408	F	R	75	1935-04-01	2009-11-09	2009-11-09	2010-03-05	2019-08-02	4	9	1	-0.75	-0.35	3	1.25	1.48	-0.5	-1.375	-1.09	1.25	1	1.4	-0.433	0.25	-0.6246	-0.0218	-0.1916	-0.2718	-0.5663	0.4114	-0.7328	-0.103	-0.1665	-0.5144	0.06	0.5	0.4	0.2	1	0.7	1.22185	0.30103	0.39794	0.69897	0	0.154902	24.3
4	145679	M	R	73	1936-11-24	2009-11-25	2009-11-25	2010-01-21	2019-02-26	2	9	2	0	1.43	6	2.75	3.78	-1	-1.375	-0.46	4.75	4.25	5.6	-1.8403	1.0625	-1.0218	0.9201	0.8185	-0.1424	-2.7575	0.4862	-1.8854	0.1318	0.8721	-0.3544	0.08	0.2	0.2	0.3	0.4	0.5	1.09691	0.69897	0.69897	0.522879	0.39794	0.30103	24.39
5	201608	M	R	78	1932-06-27	2009-12-17	2009-12-17	2010-02-19	2016-09-09	2	7	0.25	-1	-0.75	2.75	0.5	0.25	-1.125	-1.25	-0.875	2.25	1.75	1.5	-0.8745	-0.0305	-0.197	0.1539	0.6775	0.1845	-0.7495	0.0262	0.1238	0.0174	0.8733	-0.0088	0.08	0.4	0.5	0.3	0.8	1	1.09691	0.39794	0.30103	0.522879	0.09691	0	22.89
6	198266	M	L	77	1933-01-26	2009-10-23	2009-12-24	2010-03-26	2019-10-08	3	10	1.25	0	0.21	3	1	1.58	-0.25	-0.5	-0.58	2.5	1.75	2.96	-0.8665	-0.1218	-0.4951	0.0696	0.3714	0.1914	-1.436	-0.358	-0.778	-0.1372	0.658	0.2209	0.1	0.6	0.5	0.5	0.9	0.6	1	0.221849	0.30103	0.30103	0.0457575	0.221849	23.81
7	201202	F	L	76	1934-01-18	2009-11-13	2010-01-29	2010-04-01	2019-11-18	2	10	-1	-1.25	0.08	3	0.25	0.98	-2.5	-1.375	-0.41	1.25	1.25	1.58	-0.6246	-0.0218	-0.0428	0.1175	0.5819	0.1393	-0.778	0.1372	-0.3525	0.3404	0.4255	0.2032	0.1	0.7	0.4	0.5	0.9	0.8	1	0.154902	0.39794	0.30103	0.0457575	0.09691	24.63
8	201226	M	L	67	1943-04-26	2009-11-16	2010-02-02	2010-04-13	2017-03-23	2	7	-0.5	0.5	0.5	1.5	1	0.75	-1.25	0	0.125	1.25	1	1.75	-0.394	0.3078	-0.433	0.25	-0.039	-0.0578	-0.7079	0.5143	-0.3311	0.1761	0.3768	-0.3383	0.1	0.9	0.8	0.2	1.2	1.2	1	0.0457575	0.09691	0.69897	-0.0791812	-0.0791812	23.84
9	134716	F	L	70	1940-04-19	2010-02-24	2010-02-24	2010-06-09	2018-09-11	4	8	2.5	-0.5	0.28	2.75	2.75	3.05	1.125	-1.875	-1.245	2.5	2	2.58	-0.5299	0.848	0.1914	1.3616	0.7213	0.5136	-0.8632	0.9587	-0.5216	1.433	0.3416	0.4744	0.08	0.5	0.5	0.3	1	1	1.09691	0.30103	0.30103	0.522879	0	0	22.86
10	204025	M	L	77	1933-06-11	2010-04-14	2010-05-13	2010-08-10	2019-12-24	3	9	1.25	-0.75	0.13	1.75	0.25	0.15	0.375	-0.875	0.055	1.25	1.75	0.96	-0.8729	0.061	0.1243	-0.0131	0.9972	-0.0741	-0.4695	-0.0998	0.0207	-0.0721	0.4902	0.0277	0.09	0.8	0.9	0.2	0.9	0.9	1.04576	0.09691	0.0457575	0.69897	0.0457575	0.0457575	24.26
11	204161	M	L	70	1940-03-30	2010-04-20	2010-05-31	2010-07-30	2017-04-04	2	7	-2.5	-1.25	-1.5	2.5	1.5	0.75	-3.75	-2	-1.875	1.5	1	1.75	-0.0523	0.4973	0.7133	0.2318	0.7656	-0.2655	-0.6703	0.5624	0.0907	0.3639	0.761	-0.1986	0.04	0.4	0.5	0.15	1	1	1.39794	0.39794	0.30103	0.823909	0	0	24.29
13	206567	M	R	61	1949-07-27	2010-08-04	2010-08-10	2010-10-10	2017-10-17	2	7	-4.75	0.5	-0.53	3	0.25	0.26	-6.25	0.375	-0.66	1.75	1.75	1.21	-0.849	0.2117	-0.0836	0.0929	0.7654	-0.1188	-0.5609	0.2266	-0.1024	0.08	0.4585	-0.1466	0.06	0.9	0.7	0.5	1.2	1	1.22185	0.0457575	0.154902	0.30103	-0.0791812	0	24.24	3.38
14	206378	M	R	73	1937-12-19	2010-07-27	2010-08-16	2010-10-08	2020-01-22	2	9	1.75	1	1.78	3.75	2.5	3.62	-0.125	-0.25	-0.03	1.75	2.5	3.88	-1.1888	0.3863	-1.2432	-0.1307	-0.0543	-0.5169	-1.845	0.5995	-1.8001	0.1892	0.045	-0.4103	0.2	0.2	0.6	0.3	1	1	0.69897	0.69897	0.221849	0.522879	0	0	23.92
15	96035	F	R	74	1936-08-07	2010-07-26	2010-08-17	2010-10-18	2018-04-04	2	7	2	0.5	0.54	2.25	1.75	1.28	0.875	-0.375	-0.1	1.75	2	5.15	-0.809	-0.5878	-0.8322	-0.2704	-0.0232	0.3174	-2.5187	-0.5354	-0.64	0	1.8787	0.5354	0.1	0.4	0.3	0.4	0.7	0.7	1	0.39794	0.522879	0.39794	0.154902	0.154902	24.64
16	181018	M	R	71	1940-11-23	2011-03-10	2011-03-11	2011-05-23	2019-08-26	2	8	2.5	-0.25	0.25	3	1.5	2.6	1	-1	-1.05	1.62	2	3.39	-0.9903	0.1392	-0.7482	0.0523	0.2421	-0.0869	-1.6909	0.1182	-1.2992	-0.0454	0.3917	-0.1636	0.2	0.7	0.3	0.5	1	1	0.69897	0.154902	0.522879	0.30103	0	0	22.26	2.66
17	170241	F	R	62	1949-01-26	2011-04-25	2011-04-26	2011-07-07	2018-08-31	2	7	-12.25	0.5	-0.79	3.5	1.25	1.07	-14	-0.125	-1.325	1.87	1.75	1.41	-0.8322	-0.2704	-0.625	0	0.2072	0.2704	-0.7011	0.0737	-0.5337	0.0373	0.1674	-0.0364	0.01	0.9	0.7	0.2	1	1	2	0.0457575	0.154902	0.69897	0	0	27.77	3.64
18	213160	F	L	70	1941-09-04	2011-06-21	2011-06-22	2011-08-29	2019-10-17	2	8	3	-0.5	0.41	3.5	1	2.11	1.25	-1	-0.645	1.75	2	2.42	-0.9397	-0.342	-0.4755	0.1545	0.4642	0.4965	-1.2034	-0.1265	-1.0141	0.2908	0.1892	0.4173	0.1	0.6	0.6	0.15	1	1	1	0.221849	0.221849	0.823909	0	0	23.54	3.5
19	198296	M	R	73	1939-01-02	2011-06-24	2011-06-24	2011-09-05	2017-10-05	2	6	-9.25	0	0.11	6	0.75	0.72	-12.25	-0.375	-0.25	3	2.5	2.53	-1.2492	-0.0436	-0.3477	0.1405	0.9015	0.1841	-1.2619	0.0882	-0.2758	0.2314	0.9861	0.1432	0.03	0.7	0.8	0.3	1	1	1.52288	0.154902	0.09691	0.522879	0	0	27.63	3.74
20	213415	M	L	80	1931-05-20	2011-06-30	2011-07-01	2011-09-21	2017-05-02	3	6	1	0	0.5	3	1.5	1.5	-0.5	-0.75	-0.25	2.75	2.25	2	-1.0916	0.2722	-0.521	0.5395	0.5706	0.2673	-0.9903	0.1392	-0.521	0.5395	0.4693	0.4003	0.08	0.4	0.4	0.3	0.9	0.9	1.09691	0.39794	0.39794	0.522879	0.0457575	0.0457575	22.81
21	66996	F	R	77	1934-10-08	2011-07-21	2011-07-22	2011-09-19	2019-07-06	2	8	2.25	0.25	0.41	3	1.5	1.31	0.75	-0.5	-0.245	1.75	1.75	1.52	-0.5624	-0.6703	-0.6218	-0.4194	-0.0593	0.2509	-0.5648	-0.5085	-0.5887	-0.2871	-0.0239	0.2214	0.1	0.7	0.6	0.3	1	1	1	0.154902	0.221849	0.522879	0	0	23.76	3.2
23	216178	F	L	84	1928-07-04	2012-02-09	2012-02-10	2012-06-22	2018-11-09	4	6	-2	-0.5	-0.01	2.5	1.25	2.41	-3.25	-1.125	-1.215	2	2	2.79	-0.9613	0.2756	-0.6155	0.1085	0.3458	-0.1671	-1.3916	-0.0973	-1.1984	-0.126	0.1932	-0.0286	0.1	0.5	0.3	0.2	1	0.6	1	0.30103	0.522879	0.69897	0	0.221849	23.77
24	218769	F	R	70	1942-01-23	2012-02-03	2012-03-23	2012-06-05	2019-02-04	2	7	1	0	0.69	2.25	0.75	1.05	-0.125	-0.375	0.165	1.75	1.5	2.05	-0.7495	0.0262	-0.3566	0.1159	0.3929	0.0897	-1.0244	0.0358	-0.4635	0.2465	0.5608	0.2107	0.1	0.7	0.2	0.3	1	0.5	1	0.154902	0.69897	0.522879	0	0.30103	24.23
25	214205	F	R	74	1938-08-18	2012-04-02	2012-04-02	2012-07-13	2018-09-06	3	6	0.5	0	0.99	2.75	1.25	1.83	-0.875	-0.625	0.075	2.5	2.5	2.37	-1.2016	-0.3445	-0.53	-0.3312	0.6715	0.0133	-1.127	-0.3662	-0.7403	-0.5378	0.3868	-0.1716	0.1	0.8	0.4	0.4	1	1	1	0.09691	0.39794	0.39794	0	0	25.07
26	219036	M	L	63	1949-06-29	2012-04-04	2012-04-05	2012-05-26	2019-06-28	2	7	1.5	-0.25	0.31	2.75	0.75	1.81	0.125	-0.625	-0.595	1.5	1	2.14	-0.4973	0.0523	-0.3524	-0.1283	0.1449	-0.1805	-1.0641	0.1118	-0.9044	-0.0316	0.1597	-0.1434	0.3	0.9	0.7	0.6	1	1	0.522879	0.0457575	0.154902	0.221849	0	0	24.52
27	221998	F	L	71	1941-10-06	2012-07-04	2012-07-14	2012-10-03	2018-05-22	3	6	0.25	-0.25	-0.13	2.5	0.5	0.59	-1	-0.5	-0.425	1.25	0.75	1.09	-0.2955	0.2309	-0.2349	-0.0855	0.0606	-0.3164	-0.4175	0.3503	-0.2836	-0.0813	0.1339	-0.4316	0.3	0.8	0.7	0.5	1	1	0.522879	0.09691	0.154902	0.30103	0	0	23.53
29	217606	M	L	77	1936-01-05	2012-08-28	2012-08-29	2012-12-12	2019-07-27	4	7	1	0	0.75	2.5	0.75	0.96	-0.25	-0.375	0.27	1.25	1.25	1.26	-0.6189	-0.087	-0.241	0.2873	0.3779	0.3742	-0.6296	-0.022	-0.4238	0.2253	0.2058	0.2473	0.04	0.8	0.7	0.2	1	1	1.39794	0.09691	0.154902	0.69897	0	0	23.63	3.25
30	223828	M	L	81	1931-07-24	2012-09-07	2012-09-25	2012-11-19	2018-11-02	2	6	2.25	1.25	2.1	2.5	1.5	2.39	1	0.5	0.905	2	1.75	2.62	-0.8222	0.2993	-0.7048	0.2565	0.1175	-0.0428	-1.3092	0.0457	-1.195	0	0.1142	-0.0457	0.06	0.7	0.8	0.2	1	1	1.22185	0.154902	0.09691	0.69897	0	0	22.84
31	178958	F	L	77	1936-06-10	2012-09-25	2012-09-26	2013-01-10	2019-04-03	4	6	2.75	0.75	0	1.25	1	1.25	2.125	0.25	-0.625	1	1	1	-0.4973	0.0523	-0.4973	-0.0523	0	-0.1045	-0.4997	-0.0174	-0.5944	-0.1931	1.0941	0.2106	0.15	0.8	0.3	0.5	0.9	0.5	0.823909	0.09691	0.522879	0.30103	0.0457575	0.30103	23.14
32	198064	F	L	71	1942-07-26	2012-12-20	2013-02-05	2013-04-27	2019-05-11	3	6	1	-0.25	0.2	2.5	0.5	0.99	-0.25	-0.5	-0.295	1.5	0.5	1.32	-0.1673	-0.1858	0.0348	-0.2476	0.2021	-0.0618	-0.4416	-0.4905	-0.3792	-0.3182	0.0624	0.1723	0.2	0.9	0.8	0.6	1	1	0.69897	0.0457575	0.09691	0.221849	0	0	23.01
33	226523	M	L	67	1946-10-10	2013-02-05	2013-02-06	2013-06-03	2019-06-15	4	6	1	0.25	0.38	2	1.25	1.21	0	-0.375	-0.225	1.75	1.75	1.69	-0.7994	0.3559	-0.6155	0.1085	0.1838	-0.2474	-0.794	0.289	-0.5685	0.2069	0.2255	-0.0821	0.3	0.5	0.7	0.6	1	1	0.522879	0.30103	0.154902	0.221849	0	0	24.17
34	226566	F	R	80	1933-10-20	2013-02-25	2013-02-28	2013-04-25	2019-09-07	2	6	-1	-1	-0.95	4	1	1.45	-3	-1.5	-1.675	2.75	2.25	2.81	-1.0111	0.4932	-0.2939	0.4045	0.7173	-0.0887	-1.2405	0.6596	-0.6148	0.3842	0.6257	-0.2754	0.05	0.5	0.4	0.2	0.9	0.9	1.30103	0.30103	0.39794	0.69897	0.0457575	0.0457575	23.26	3.27
35	208644	F	R	66	1947-07-14	2013-03-05	2013-04-01	2013-06-08	2019-11-02	2	6	1.75	-0.5	-0.41	3	1.25	1.39	0.25	-1.125	-1.105	2	2	2.73	-0.9511	-0.309	-0.5181	-0.3495	0.4329	-0.0405	-1.3575	-0.1427	-0.6247	-0.3047	0.7329	-0.162	0.2	0.08	0.2	0.3	0.5	0.7	0.69897	1.09691	0.69897	0.522879	0.30103	0.154902	22.4
36	217907	M	R	63	1950-08-21	2013-04-20	2013-05-22	2013-09-14	2020-03-06	4	6	3.5	0.25	0.17	4.75	1.25	1.8	1.125	-0.375	-0.73	3.25	3	3.94	-1.4266	0.4635	-0.6113	0.1299	0.8152	-0.3336	-1.8266	0.738	-0.8951	0.0941	0.9315	-0.6439	0.15	0.6	0.5	0.5	1	1	0.823909	0.221849	0.30103	0.30103	0	0	22.31	3.17
37	225736	F	R	80	1933-11-11	2013-10-21	2013-06-28	2013-11-06	2020-01-16	4	6	1.75	0	0.13	2.75	0.5	0.44	0.375	-0.25	-0.09	1.5	1.75	1.67	-0.8559	0.1819	-0.2073	-0.1398	1.0631	-0.0421	-0.7628	0.3396	-0.1866	0.1166	0.9494	-0.4562	0.08	0.9	0.8	0.5	0.9	0.8	1.09691	0.0457575	0.09691	0.30103	0.0457575	0.09691	21.44	2.56
39	236001	M	L	83	1931-07-09	2014-01-31	2014-02-19	2014-04-21	2019-04-04	2	5	2.5	0.5	0.69	2.75	1.25	0.79	1.125	-0.125	0.295	3.25	3.25	2.43	-1.4845	0.6609	-0.1723	0.6008	1.3122	-0.0602	-1.0522	0.6075	-0.1975	0.3421	0.8547	-0.2654	0.1	0.8	0.8	0.4	0.8	1	1	0.09691	0.09691	0.39794	0.09691	0	22.59	2.7
40	192057	M	L	82	1932-04-30	2014-02-26	2014-02-26	2014-05-06	2019-07-03	2	5	0.25	0	-0.13	2.75	0.75	0.7	-1.125	-0.375	-0.48	1.5	2	1.44	-0.8829	-0.4695	-0.3639	0.0907	0.5191	0.5602	-0.4232	-0.5825	-0.3364	0.0965	0.0868	0.679	0.3	0.7	0.6	0.8	1	0.9	0.522879	0.154902	0.221849	0.09691	0	0.0457575	22.28	2.98
41	236405	M	R	73	1941-08-03	2014-02-18	2014-03-11	2014-05-14	2019-04-12	2	5	2.5	-0.25	-0.05	3.75	0.25	0.94	0.625	-0.375	-0.52	2.5	1.75	3.6	-0.8702	-0.0915	-0.0625	0.1083	0.8077	0.1997	-1.7956	-0.1256	-0.4417	0.1607	1.354	0.2863	0.1	0.6	0.7	0.4	0.9	1	1	0.221849	0.154902	0.39794	0.0457575	0	23.4	2.97
42	235553	M	R	80	1933-12-23	2014-03-17	2014-03-17	2014-05-15	2020-03-21	2	6	-0.5	1.25	2.31	4	2.5	3.5	-2.5	0	0.56	4.25	4.75	5.54	-1.396	-1.9214	-0.7347	-1.0113	0.6613	0.9101	-1.6282	-2.241	-1.0774	-1.379	0.5508	0.862	0.08	0.9	0.7	0.4	0.9	1	1.09691	0.0457575	0.154902	0.39794	0.0457575	0	23.84	2.75
44	114466	M	R	78	1936-12-12	2014-05-07	2014-05-08	2014-07-21	2020-04-15	2	6	-1.25	0	0.34	2.5	1	1.73	-2.5	-0.5	-0.525	2	1.75	1.91	-0.8559	0.1819	-0.4951	-0.0696	0.3607	-0.2515	-0.9457	0.1329	-0.8461	-0.1798	0.0996	-0.3128	0.05	0.4	0.4	0.2	0.7	1	1.30103	0.39794	0.39794	0.69897	0.154902	0	25.78	3.1
45	171013	M	R	70	1944-04-30	2014-06-05	2014-06-06	2014-08-14	2019-03-07	2	5	-0.25	-1.25	-0.96	3.75	1	1.34	-2.125	-1.75	-1.63	2	1.75	1.81	-0.8729	-0.061	-0.3214	-0.383	0.5515	-0.322	-0.9044	0.0316	-0.542	-0.3938	0.3624	-0.4254	0.1	0.3	0.3	0.4	0.9	0.9	1	0.522879	0.522879	0.39794	0.0457575	0.0457575	24.86	3.09
46	240661	M	L	77	1937-08-27	2014-08-21	2014-08-26	2014-11-18	2020-03-30	3	5	2	0.75	0.65	2.75	1.25	1.44	0.625	0.125	-0.07	1.75	1.5	2.37	-0.521	-0.5395	-0.6113	0.1299	-0.0903	0.6694	-0.9587	-0.6965	-0.5825	-0.4232	0.3762	0.2733	0.2	0.6	0.8	0.6	0.8	0.9	0.69897	0.221849	0.09691	0.221849	0.09691	0.0457575	24.1	2.88
47	241253	M	R	79	1936-01-06	2014-10-16	2014-10-17	2014-12-19	2019-11-13	2	5	0.25	0.75	0.6	2.5	1.25	1.2	-1	0.125	0	1.5	1.75	1.64	-0.7578	-0.4375	-0.0436	-0.6235	0.7142	-0.186	-0.6954	-0.4345	-0.4168	-0.4316	0.2786	0.0029	0.3	0.8	0.7	0.6	1	1	0.522879	0.09691	0.154902	0.221849	0	0	24.04	2.86
48	241697	M	L	75	1940-07-15	2014-09-11	2014-12-04	2015-02-16	2020-04-06	2	5	1.5	0.25	0.36	2.25	0.5	0.51	0.375	0	0.105	2	1.75	1.66	-0.849	-0.2117	-0.0855	-0.2349	0.7635	-0.0232	-0.746	-0.3638	-0.2252	-0.1197	0.9712	0.4836	0.08	0.9	0.6	0.6	0.9	0.9	1.09691	0.0457575	0.221849	0.221849	0.0457575	0.0457575	24.26	3.84
49	111795	M	R	56	1959-04-27	2015-01-05	2015-01-05	2015-03-04	2020-01-08	2	5	-14	-2.5	-2.88	5.5	1.25	1.48	-16.75	-3.125	-3.62	5	3	4.73	-1.4266	0.4635	-0.2542	-0.571	1.1724	-1.0345	-2.2734	0.6519	-0.2287	-0.7038	2.0447	-1.3557	0.01	0.1	0.2	0.3	0.6	0.7	2	1	0.69897	0.522879	0.221849	0.154902	27.55	3.71
50	242652	M	L	69	1946-04-01	2015-01-10	2015-01-13	2015-03-23	2020-04-21	2	5	2.5	0	0.62	3.25	0.75	1.04	0.875	-0.375	0.1	1.25	0.25	1.03	0.0625	-0.1083	0.2873	-0.241	0.2248	-0.1328	-0.51	-0.0717	-0.4311	-0.2908	0.0789	-0.2191	0.3	1	0.9	0.6	1.2	1.2	0.522879	0	0.0457575	0.221849	-0.0791812	-0.0791812	23.3	3.37
51	233622	F	L	79	1935-04-08	2013-12-02	2013-12-05	2014-02-17	2020-07-30	2	6	2.75	-1	-0.63	3	1	1.27	1.25	-1.5	-1.265	2.25	1.25	1.04	-0.4788	0.4017	0.1873	0.4636	0.6661	0.0618	-0.3864	0.3479	0.0664	0.6315	0.4528	0.2836	0.1	0.4	0.5	0.4	0.8	0.9	1	0.39794	0.30103	0.39794	0.09691	0.0457575	23.11	3.4
53	227797	M	L	68	1945-06-22	2013-04-30	2013-05-01	2013-06-16	2018-09-26	2	5	1	0	0.52	1	0.5	0.64	0.5	-0.25	0.2	1.25	0.75	1.24	-0.1283	0.3524	-0.2494	0.0174	0.3776	-0.3698	-0.5016	0.3644	-0.313	-0.0665	0.1886	-0.431	0.2	1	1	0.5	1	1.2	0.69897	0	0	0.30103	0	-0.0791812	23.63	3.57
54	191354	F	L	72	1940-09-18	2012-01-04	2012-01-07	2012-03-20	2020-09-14	2	8	0.25	0.25	0.5	0.75	1	1	-0.125	-0.25	0	1.75	1.75	1.75	-0.7578	0.4375	-0.2347	0.4415	0.523	0.004	-0.742	0.4637	-0.4045	0.2939	0.3375	-0.1698	1	0.9	1	1	1.2	1	0	0.0457575	0	0	-0.0791812	0	23.09
55	191972	M	R	79	1933-12-25	2013-01-28	2013-01-29	2013-04-23	2017-10-27	3	5	1	0	0.59	2	1	1.09	0	-0.5	0.045	1.75	1.75	1.05	-0.7726	0.4108	-0.4988	0.0349	1.2714	-0.4457	-0.4635	0.2465	-0.5053	0.2042	0.9689	-0.4506	0.1	0.7	0.7	0.5	0.9	0.9	1	0.154902	0.154902	0.30103	0.0457575	0.0457575	24.08	3.45
57	191037	M	L	64	1951-11-10	2015-08-19	2015-08-19	2015-10-22	2020-07-17	2	5	0.5	0.5	1.24	3.75	2	3.93	-1.375	-0.5	-0.725	2	0.75	2.29	-0.2955	-0.2309	-0.5299	-0.848	-0.2344	-0.6172	-1.1276	-0.1988	-1.9459	-0.2735	-0.8183	-0.0746	0.15	0.7	0.2	0.5	1	0.7	0.823909	0.154902	0.69897	0.30103	0	0.154902	24.21	2.36
59	87304	M	R	67	1948-08-03	2015-09-24	2015-09-28	2015-12-02	2020-09-05	2	5	2.5	0.25	-0.66	3.75	1.5	1.41	0.625	-0.5	-1.365	3.75	2.5	4.05	-1.1235	0.548	-0.636	-0.3974	0.4875	-0.9454	-1.4567	1.4067	-0.5704	0.4144	0.8863	-0.9923	0.1	0.4	0.4	0.6	0.9	0.9	1	0.39794	0.39794	0.221849	0.0457575	0.0457575	24.03	3.33
60	250805	F	R	74	1942-01-16	2015-09-06	2015-10-07	2015-12-12	2020-09-08	2	5	3	-1	-1.02	3.5	1	0.93	1.25	-1.5	-1.485	2	1.75	1.81	-0.8665	0.1218	-0.4988	-0.0349	0.3677	-0.1567	-0.8391	0.339	-0.4579	0.0807	0.3812	-0.2583	0.4	0.3	0.1	0.7	1.2	1.2	0.39794	0.522879	1	0.154902	-0.0791812	-0.0791812	24.15	2.95
61	203268	M	L	80	1930-03-30	2010-06-03	2010-06-04	2010-07-20	2018-12-13	2	8	0.25	-0.5	-0.75	1.25	0.5	0.68	-0.375	-0.75	-1.09	1.12	1.25	1.78	-0.5181	0.3495	-0.2165	0.125	0.3016	-0.2245	-0.8464	0.275	-0.2185	0.2605	0.6279	-0.0146	0.1	0.4	0.5	0.4	1	0.9	1	0.39794	0.30103	0.39794	0	0.0457575	23.3
62	226649	F	R	69	1944-11-16	2013-02-14	2013-02-15	2013-05-07	2020-02-22	3	7	-6.75	0	-0.18	1.75	0.5	0.74	-7.625	-0.25	-0.55	1	1.25	0.81	-0.6246	-0.0218	-0.2476	0.0348	0.3771	0.0566	-0.3806	0.1385	-0.1737	0.3267	0.2069	0.1882	0.03	1	1	0.2	1.2	1.2	1.52288	0	0	0.69897	-0.0791812	-0.0791812	24.16
63	111552	M	L	78	1931-03-23	2009-03-24	2009-03-24	2009-06-03	2019-08-12	2	10	-0.5	-0.5	0.64	2	2	1.85	-1.5	-1.5	-0.285	1	1	1.57	-0.4045	0.2939	-0.8988	0.4384	-0.4943	0.1445	-0.5453	0.5647	-0.9048	0.1923	-0.3595	-0.3724	0.2	0.2	0.6	0.8	0.8	0.8	0.69897	0.69897	0.221849	0.09691	0.09691	0.09691	24.25
64	226720	F	R	66	1946-12-31	2013-01-15	2013-02-25	2013-04-27	2020-09-29	2	7	1.5	0.25	0.25	3	1	1.25	0	-0.25	-0.375	2.5	2.5	3	-1.2432	-0.1307	-0.4951	0.0696	0.748	0.2002	-1.4672	-0.3119	-0.6235	-0.0436	0.8437	0.2683	0.2	0.8	0.8	0.7	1	1.2	0.69897	0.09691	0.09691	0.154902	0	-0.0791812	23.58
65	236500	M	L	77	1937-02-15	2014-03-14	2014-03-14	2014-05-05	2020-09-24	2	6	0.75	0	0.75	2.75	1	1	-0.625	-0.5	0.25	1.5	0.75	1	0.337	-0.1644	0.4951	-0.0696	0.1581	0.0948	-0.4806	-0.1378	-0.4698	-0.171	0.0108	-0.0332	0.3	0.5	0.8	0.6	0.7	1	0.522879	0.30103	0.09691	0.221849	0.154902	0	23.66	2.59
66	240862	M	R	74	1941-01-18	2014-09-19	2014-09-19	2014-11-16	2020-08-28	2	6	2	0.5	1.36	3	1	1.64	0.5	0	0.54	1.25	1	1.85	-0.4494	-0.2192	-0.433	0.25	0.0164	0.4692	-0.845	-0.3762	-0.8155	0.0857	0.0295	0.4619	0.2	0.7	0.8	0.6	1	1	0.69897	0.154902	0.09691	0.221849	0	0	23.28	3.29
67	229145	M	L	68	1945-09-29	2013-05-13	2013-05-13	2013-07-16	2020-10-01	2	7	-0.5	0	0	1.75	0.5	0.75	-1.375	-0.25	-0.375	1.25	1.5	1.5	-0.7133	-0.2318	-0.2476	-0.0348	0.9609	0.2666	-0.7459	-0.0784	-0.3605	0.1034	0.3854	0.1818	0.2	1	0.9	0.4	1	1	0.69897	0	0.0457575	0.39794	0	0	24.35
68	243274	F	L	75	1940-03-02	2015-04-08	2015-04-09	2015-06-05	2020-10-02	2	5	2.25	0.25	-0.25	2.5	0.75	1	1	-0.125	-0.75	1.5	1	1	-0.4851	0.121	-0.3639	0.0907	0.1213	-0.0302	-0.4997	0.0174	-0.4891	-0.104	0.0106	-0.1214	0.4	0.9	0.7	0.7	1.2	1.2	0.39794	0.0457575	0.154902	0.154902	-0.0791812	-0.0791812	23.44	2.82
70	166250	F	R	69	1943-06-10	2012-04-11	2012-05-15	2012-07-20	2020-10-14	2	8	0.75	0.5	0.5	2.5	1.25	1.25	-0.5	-0.125	-0.125	2	2	1.75	-0.9511	0.309	-0.5795	0.2341	0.3716	-0.0749	-0.8559	0.1819	-0.5056	0.3674	0.3502	0.1854	0.1	0.7	0.7	0.5	1	1	1	0.154902	0.154902	0.30103	0	0	24.66
[truncated: 6 more columns]
